# Supplementary material for: Transcriptional Comparison of New Hybrid Progenies and Clone-Cultivars of Tea (Camellia sinensis L.) Associated to Catechins Content
Source: Plants (Basel). 2022 Jul 29;11(15):1972. doi: 10.3390/plants11151972 (PMC9370121; doi:10.3390/plants11151972)
Supplement: Supplementary file 1 [file plants-11-01972-s001.zip]

Archive with 1 entries (1 files):
- plants-1807949-supplementary.pdf
